# Supplementary material for: Arcobacter butzleri Biofilms: Insights into the Genes Beneath Their Formation
Source: Microorganisms. 2022 Jun 23;10(7):1280. doi: 10.3390/microorganisms10071280 (PMC9324650; doi:10.3390/microorganisms10071280)
Supplement: Supplementary file 1 [file microorganisms-10-01280-s001.zip]

Archive with 1 entries (1 files):
- microorganisms-1749967-supplementary.pdf
